# Supplementary material for: Newly Discovered Fungal Species from Black Pepper Marketed in Brazil: Penicillium pipericola sp. nov. and Syncephalastrum brasiliense sp. nov
Source: Microorganisms. 2025 Nov 25;13(12):2691. doi: 10.3390/microorganisms13122691 (PMC12735095; doi:10.3390/microorganisms13122691)
Supplement: Supplementary file 1 [file microorganisms-13-02691-s001.zip]

Archive with 2 entries (2 files):
- Supplementary Material S1-ROSA MO 2025.pdf
- Supplementary Material S2-ROSA MO 2025.pdf
